# Supplementary material for: Iron deposition in autopsied liver specimens from older patients receiving intravenous iron infusion
Source: PLoS One. 2020 Aug 4;15(8):e0237104. doi: 10.1371/journal.pone.0237104 (PMC7402501; doi:10.1371/journal.pone.0237104)
Supplement: S1 Data file — (XLSX) [file pone.0237104.s001.xlsx]

## Sheet: Data_PLOS
ID	D_pneumonia	D_malignant	D_Respiratory	D_HF	D_CV	D_dygestive	D_Renal	D_Liver	D_septis	D_MOF	D_suddendeath	D_others	Fe.stain3G	iron_yes.no	Age	Sex	HBV	HCV	hospitaltransfusion	transfusion	ope	trauma	cancer	DM	hypertention	cerebral	fructure	dementia	nutrition_rout	Number of days of TPN in the year before death	Volume of iron administered	Number of days of iron infusion	Total volume of iron infused during lifetime	PM_AST	PM_ALT	PM_gammaGTP	PM_LDH	PM_ALP	PM_UIBC	PM_ferritin	PM_Fe	PM_Hepcidin	PM_IL6	PM_prealb	PM_alb
1	0	0	0	0	0	0	1	0	0	0	0	0	2	1	64	1	0	0	0	0	0	0	1	0	0	1	0	0	4	225	7875	225	7875	107	18	150	331	1231	24	1392	68	194.67	9.62	3.3	1.2
2	1	0	0	0	0	0	0	0	0	0	0	0	1	2	89	2	0	0	0	0	1	0	0	0	0	1	1	1	4	60	2100	60	2100	133	76	56	450	459	94	827	45			7	1.5
4	1	0	0	0	0	0	0	0	0	0	0	0	2	1	90	2	0	0	0	0	1	0	0	0	0	0	1	1	4	180	6300	227	7945	17	3	19	259	180	24	577	73			3.6	1.1
5	0	0	0	0	1	0	0	0	0	0	0	0	3	1	73	1	0	1	0	0	1	0	0	0	1	1	0	0	4	9	315	9	315	53	21	20	277	453	24	459	60			2.6	1.5
7	0	1	0	0	0	0	0	1	0	0	0	0	1	2	88	2	0	0	0	0	1	0	1	0	0	0	1	0	4	23	805	23	805	4871	1155	56	14770	3882	24	26110	115			1.6	1
10	1	0	0	0	0	0	0	0	0	0	0	0	2	1	72	1	0	1	0	0	0	0	0	0	0	0	0	1	4	167	5845	167	5845	39	29	181	251	530	24	1217	74	42.9	7.67	4.2	1.1
11	1	0	0	0	0	0	0	0	0	0	0	0	3	1	92	2	0	0	0	0	0	0	0	0	0	0	0	1	5			0	0	39	16	16	272	241	24	5887	85			2.5	2.2
12	1	0	0	0	0	0	0	0	0	0	0	0	1	2	71	2	0	0	0	0	0	0	0	0	0	0	0	1	5	3	105	3	105
13	0	0	0	0	0	0	1	0	0	0	0	0	1	2	92	2	0	0	1	0	0	0	0	0	0	1	0	1	4	5	175	5	175	29	5	12	368	338	64	861	22			1.9	1.4
14	0	0	1	0	0	0	0	0	0	0	0	0	1	2	86	1	0	0	1	0	1	0	1	0	0	0	0	1	4	80	2800	80	2800	42	27	56	130	695	72	150	26			2.9	1
18	1	0	0	0	0	0	0	0	0	0	0	0	1	2	85	1	0	0	0	0	0	0	0	0	0	1	0	0	5				0	152	56	20	458	319	24	913	87			2	1.7
20	0	0	0	1	0	0	0	0	0	0	0	0	1	2	90	1	0	0	0	0	0	0	0	0	0	0	1	1	6			0	0	109	104	15	380	297	221	310	77			20.1	3.3
21	0	0	1	0	0	0	0	0	0	0	0	0	3	1	90	1	0	0	0	0	0	0	0	0	0	0	0	0	4	291	10150	366	12775	233	51	178	275	860	24	2887	99	51.88	7.21	12	1.5
105	0	0	1	0	0	0	0	0	0	0	0	0	2	1	82	2	0	0	0	0	0	0	0	0	0	1	0	1	4	24	840	24	840	66	49	52	298	428	80	524	40			6	1.6
106	1	0	0	0	0	0	0	0	0	0	0	0	1	2	85	2	0	0	0	0	0	0	0	0	0	0	0	1	6					408	340	5	3675	552	67	3413	44			2.4	1
107	1	0	0	0	0	0	0	0	0	0	0	0	2	1	92	1	0	0	1	0	0	0	0	0	0	1	0	1	4	5	1505	26	2240	80	36	8	518	435	24	1707	75			1.1	1.3
108	1	0	0	0	0	0	0	0	0	0	0	0	3	1	78	1	0	0	0	0	1	0	0	0	0	0	0	0	4	9	315	9	315	35	17	12	162	244	65	1131	29			2.4	1.3
109	0	1	0	0	0	0	0	0	0	0	0	0	3	1	84	1	0	0	0	0	1	0	1	0	0	0	0	0	4	6	210	6	210	21	11	30	169	518	26	632	28			0.7	1.2
110	0	0	0	1	0	0	0	0	0	0	0	0	1	2	68	1	0	0	0	0	0	1	0	0	0	1	0	1	5			0	0	27	40	28	262	219	105	765	36			8.5	2.6
111	0	1	0	0	0	0	0	0	0	0	0	0	2	1	65	2	0	0	0	0	0	0	0	0	0	0	0	0	5			0	0	57	15	96	381	462	51	763	47			1.5	1.9
112	1	0	0	0	0	0	0	0	0	0	0	0	2	1	81	1	0	0	0	0	1	0	1	0	0	1	1	0	4	209	7315	209	7315	126	70	252	350	1616	40	2869	54			2.4	1.6
113	0	0	0	0	0	0	1	0	0	0	0	0	2	1	78	1	0	0	0	0	0	0	0	0	0	1	0	1	4	64	2240	464	16240						24	30160	415	157.7	6.08
114	0	1	0	0	0	0	0	0	0	0	0	0	3	1	80	1	0	1	0	0	0	0	1	0	0	0	0	0	4	61	2135	61	2135	742	133	191	924	1083	24	11340	118	55.77	5.99	4.4	1.1
116	1	0	0	0	0	0	0	0	0	0	0	0	1	2	67	1	0	0	0	0	0	1	0	0	0	0	0	0	4	100	3500	100	3500	86	62	65	406	484	24	1159	50			1.3	0.9
117	0	1	0	0	0	0	0	0	0	0	0	0	1	2	69	2	0	1	0	0	0	0	1	0	0	0	0	1	4	23	805	23	805	638	235	49	1301	683	154	1444	75			18.6	2.4
118	0	0	1	0	0	0	0	0	0	0	0	0	1	2	78	2	0	0	1	0	0	0	0	0	0	1	0	0	4	153	5335	153	5335	61	40	81	631	808	142	360	47			10.4	2.1
201	0	1	0	0	0	0	0	0	0	0	0	0	1	2	79	2	0	0	0	0	0	0	1	0	0	0	0	1	4	2		2	0	131	63	40	1775	284	43	1304	42			3.4	1.7
202	0	0	1	0	0	0	0	0	0	0	0	0	2	1	90	2	0	0	0	0	0	0	0	0	1	1	0	0	4	22	770	22	770	310	83	23	850	249	119	2835	31			9.3	2.3
203	0	1	0	0	0	0	0	0	0	0	0	0	1	2	87	1	0	0	1	0	0	1	1	0	1	1	0	0	4	38	1330	38	1330	26	18	10	214	322	24	90	36			1.7	1
205	0	1	0	0	0	0	0	0	0	0	0	0	3	1	87	1	0	0	0	0	1	0	1	0	0	0	0	0	4	4	140	4	140	22	16	18	166	463	24	610	43			0.9	1.1
206	0	0	0	1	0	0	0	0	0	0	0	0	2	1	87	2	0	0	0	0	1	0	0	0	0	0	0	0	4	7	245	7	245	460	296	38	1273	307	64	2328	43			5.7	1.7
209	0	0	0	0	0	0	0	1	0	0	0	0	3	1	78	1	0	0	0	0	0	0	0	0	0	0	0	0	5			0	0	1111	374	64	490	1280	24	2524	96			1.4	1.1
210	0	0	0	1	0	0	0	0	0	0	0	0	3	1	69	1	0	0	0	0	1	1	0	1	0	0	0	1	4	1		1	0	70	28	43	436	164	24	1103	37			1.7	1.5
211	0	0	0	1	0	0	0	0	0	0	0	0	1	2	93	2	0	0	1	0	0	0	0	0	1	1	1	1	4	14	490	14	490	40	3	25	421	546	107	266	40			4.6	1.2
214	0	0	0	1	0	0	0	0	0	0	0	0	1	2	96	2	0	0	0	0	0	0	0	1	1	0	0	0	5					448	90	13	1829	493	134	1551	49			4.4	1.8
216	0	0	1	0	0	0	0	0	0	0	0	0	3	1	80	1	0	0	0	0	1	0	0	0	0	0	1	1	4	100	3500	100	3500	24	22	50	189	390	34	558	47			6	1.4
302	0	0	0	1	0	0	0	0	0	0	0	0	2	1	91	2	0	0	0	0	0	0	0	0	0	0	0	1	5			0	0
303	0	0	0	0	0	0	0	0	0	0	0	1	3	1	81	2	0	0	1	0	0	1	1	0	0	0	0	0	5			0	0	132	38	15	912	463	24	1225	105			2.3	1.5
310	0	0	0	0	0	0	0	0	0	0	0	0	1	2	83	2	0	0	0	0	0	0	0	0	1	0	0	0	5			0	0	340	124	17	1343	242	66	4883	39			3.3	2.1
312	0	0	0	1	0	0	0	0	0	0	0	0	1	2	93	2	0	0	0	0	0	0	0	0	0	1	0	1	4	1		1	0	532	356	39	1434	406	24	7962	196			8.4	2.6
313	1	0	0	0	0	0	0	0	0	0	0	0	1	2	89	2	0	0	0	0	0	0	0	0	0	1	0	1	4	265	9275	364	12740	544	170	65	1629	1167	54	8230	80	227.04	5.65	5.9	2.1
314	1	0	0	0	0	0	0	0	0	0	0	0	2	1	90	2	0	0	0	0	0	0	1	0	0	0	0	0	4	77	1995	77	1995	36	7	12	340	394	30	385	44	59.63	11.6	3.1	1.7
315	1	0	0	0	0	0	0	0	0	0	0	0	1	2	85	2	0	0	0	0	1	0	0	1	1	1	0	0	4	6	210	6	315	4470	2447	44	7378	297	50	22640	105			13	1.4
319	0	0	0	0	0	0	0	0	0	0	1	0	3	1	71	1	0	0	1	0	0	0	0	0	1	0	0	1	4	22	770	71	2485	165	64	98	336	439	24	640	95			4.3	2.1
321	1	0	0	0	0	0	0	0	0	0	0	0	1	2	85	1	0	0	0	0	1	0	0	0	0	0	0	1	4	33	1155	33	1155	46	69	24	180	315	108	305	42			4.5	1.6
323	0	0	0	1	0	0	0	0	0	0	0	0	2	1	77	2	0	0	0	0	1	0	1	0	0	0	0	1	4	30	1050	30	1050	235	172	22	1508	516	71	1925	54			3.7	1.4
324	0	0	0	0	0	0	0	0	0	0	1	0	1	2	93	1	0	0	0	0	0	0	0	0	0	1	1	0	6					460	300	82	2970	673	74	648	235			8.4	2.7
402	0	0	0	0	0	0	0	0	0	0	0	1	2	1	90	2	0	0	0	0	1	0	0	0	0	0	0	1	4	60	2100	60	2100	43	25	37	248	293	24	504	31			4.1	1.3
404	0	0	0	1	0	0	0	0	0	0	0	0	1	2	89	2	0	0	0	0	0	0	0	1	0	1	1	1	5	1		1		97	69	42	655	190	114	51	69			6.8	2.2
408	0	0	0	0	1	0	0	0	0	0	0	0	2	1	92	1	0	0	0	0	0	0	0	0	1	1	0	0	4	43	1505	43	1505	12	2	17	75	213	52	419	60	95.59	7.32	2.1	1.2
412	0	0	0	1	0	0	0	0	0	0	0	0	1	2	94	2	0	0	0	0	0	0	0	0	0	0	0	1	5			5		17	3	36	158	220	128	282	39			6.1	2.6
416	0	0	0	0	0	0	0	0	0	1	0	0	2	1	83	2	0	0	0	0	0	0	0	0	1	0	0	1	5			0	0	705	12	175	314	331	24	16270	110			1.4	1.2
417	0	1	0	0	0	0	0	0	0	0	0	0	1	2	84	2	0	0	0	1	1	0	1	0	0	1	0	0	4	33	1155	33	1155	75	8	146	180	1805	35	1429	107			3.6	1.3
421	1	0	0	1	0	0	0	0	0	0	0	0	1	2	72	1	0	0	0	0	0	0	0	0	1	0	0	0	4	4	140	4	140	8	9	180	56	383	24	304	50			6	1.5
502	0	0	1	0	0	0	0	0	0	0	0	0	1	2	87	2	0	0	0	0	0	0	0	0	0	1	0	1	4	21	735	21	735	11	5	13	154	241	128	211	49			8.7	1.8
503	0	0	1	0	0	0	0	0	0	0	0	0	2	1	87	2	0	0	0	0	1	0	0	0	0	0	0	1	4	88	3080	88	3080	3001	455	58	3042	242	24	17010	206			8	1.8
506	0	0	0	1	0	0	0	0	0	0	0	0	1	2	96	2	0	0	0	0	1	0	0	0	0	1	0	0	4	46	1610	46	1610
508	0	0	0	1	0	0	0	0	0	0	0	0	1	2	94	2	0	0	0	0	0	0	0	0	0	1	1	1	5
513	0	1	0	0	0	0	0	0	0	0	0	0	1	2	79	1	0	0	0	0	0	0	0	0	0	1	0	0	5					257	38	182	476	345	117	440	64			3.4	2
515	0	0	0	1	0	0	0	0	0	0	0	0	1	2	71	1	0	0	0	0	0	1	0	1	0	1	0	0	5	41	1435	150	5250
602	0	0	0	1	0	0	0	0	0	0	0	0	2	1	92	2	0	0	0	0	0	0	1	0	0	0	0	0	5		105	0	105	71	9	19	1592	173	31	1259	140			3.7	2.2
603	0	0	0	0	0	0	0	0	0	0	1	0	1	2	81	2	0	0	0	0	0	1	0	0	0	0	0	0	2			117	4095	96	11	12	255	202	162	210	54			12.4	3
606	1	0	0	0	0	0	0	0	0	0	0	0	2	1	79	1	0	0	0	0	0	0	0	1	0	1	0	0	4	115	4025	115	4025	137	20	46	99	438	57	1060	40			1.2	1.1
607	0	0	0	0	0	0	1	0	0	0	0	0	1	2	82	2	0	0	0	0	0	0	0	1	1	1	0	0	6					1958	437	43	1626	609	24	7443	221			12.6	3.3
608	1	0	0	0	0	0	0	0	0	0	0	0	1	2	66	1	0	0	0	0	0	0	0	1	0	1	0	0	5					46	13	38	332	252	105	973	49			3.2	1.3
610	0	0	0	0	0	0	0	0	0	0	0	1	3	1	78	2	0	1	0	0	1	0	0	0	0	1	0	1	5			0	0	316	20	25	216	1366	24	4960	78			1.2	1.3
614	1	0	0	0	0	0	0	0	0	0	0	0	2	1	71	1	0	0	0	0	1	1	0	1	0	0	0	0	4	2	70	2	70	36	11	47	550	292	124	1443	38			7.3	2.3
618	0	1	0	0	0	0	0	0	0	0	0	0	2	1	80	1	0	0	0	0	1	0	1	0	0	0	0	0	5			0	0
701	0	0	0	1	0	0	0	0	0	0	0	0	3	1	91	2	0	0	0	0	1	0	0	0	0	1	0	1	4	108	3780	108	3780	41	16	26	136	255	24	1434	86			3	1.2
703	0	0	0	0	0	0	1	0	0	0	0	0	1	2	70	1	0	0	0	0	0	1	0	0	1	0	1	1	4	61		61	1855	8	3	66	310	191	24	1590	116			7.8	1.9
707	0	0	1	0	0	0	0	0	0	0	0	0	2	1	95	2	0	0	0	0	0	0	0	1	1	0	0	0	4	144	5040	144	5040	13	31	60	156	309	54	434	64	147.55	10.64	6.5	1.1
710	0	0	0	1	0	0	0	0	0	0	0	0	1	2	83	2	0	0	0	0	0	0	0	0	1	0	0	0	6					295	20	11	1031	94	116	1719	50			5.8	2.2
712	0	0	0	0	0	1	0	0	0	0	0	0	2	1	86	2	1	0	0	0	1	0	0	1	0	0	0	1	5			0	0	772	67	53	516	102	66	3150	59			3.4	2
713	0	0	1	0	0	0	0	0	0	0	0	0	3	1	87	2	0	0	0	0	1	0	0	0	0	0	0	1	4	141	4935	141	4935	17	6	13	126	177	24	642	96			2.3	1.2
714	0	0	0	1	0	0	0	0	0	0	0	0	1	2	80	2	0	0	0	0	0	0	0	0	0	1	0	0	4	39	1365	39	1365	85	54	22	194	230	33	408	92	123.78	7.87	4.4	1.8
720	0	0	0	0	0	0	1	1	0	0	0	0	3	1	94	2	0	1	0	0	1	1	0	0	0	0	0	0	4	8	140	8	140	47	10	26	182	246	24	1821	129			7.8	1.7
721	0	0	0	0	0	0	0	0	1	0	0	0	1	2	52	2	0	0	0	0	0	1	1	0	0	0	0	0	4	49	735	49	735	41	15	104	92	596	60	257	23			1.8	1.3
723	0	0	1	0	0	0	0	0	0	0	0	0	1	2	85	2	0	0	0	0	1	0	0	1	1	0	0	1	3			0	0	104	57	62	443	303	167	1181	95			20.1	3.3
725	0	0	0	0	0	1	0	0	0	0	0	0	1	2	87	2	0	0	0	0	0	0	0	0	1	1	0	0	2					53	16	14	244	241	209	32	45			10.9	2.2
802	0	0	0	1	0	0	0	0	0	0	0	0	1	2	93	2	1	0	0	0	0	0	1	0	1	0	1	0	4	91	3185	91	3185	23	4	22	296	176	97	444	51	47.65	5.57	8.2	1.2
805	0	0	1	0	0	0	0	0	0	0	0	0	1	2	93	2	0	0	0	0	0	0	0	0	0	0	1	0	4	238	9065	238	9065	45	78	413	132	3145	24	6810	87	23.37	7.15	4	1.7
806	0	0	0	1	0	0	0	0	0	0	0	0	1	2	88	2	0	0	0	0	0	0	0	0	0	0	0	1	1	14		14		9049	1691	30	7445	1320	24	12940	296			18.6	3.7
807	1	0	0	0	0	0	0	0	0	0	0	0	1	2	82	1	0	0	0	1	0	1	0	0	1	0	0	0	4	117	4095	117	4095	26	8	33	178	335	46	711	105			3.6	1.5
808	0	0	0	1	0	0	0	0	0	0	0	0	2	1	85	2	0	0	0	0	1	0	0	0	0	0	0	0	4	63	2205	63	2205	1145	189	34	701	251	24	9124	74			3.6	1.7
819	0	0	0	1	0	0	0	0	0	0	0	0	1	2	92	2	0	0	0	0	0	0	0	0	0	0	0	1	6					18	2	16	131	283	107	187	35			5.9	1.9
823	1	0	0	1	0	0	0	0	0	0	0	0	2	1	79	2	0	0	0	0	0	0	0	0	0	0	0	1	4	66	980	66	980	317	28	106	523	308	118	971	62	118.91	8.49	13.6	2.2
901	1	0	0	0	0	0	0	0	0	0	0	0	1	2	86	1	0	0	0	0	1	0	1	0	0	0	1	1	5	14		14
905	0	1	0	0	0	0	0	0	0	0	0	0	1	2	68	1	1	1	0	0	0	0	1	0	0	1	0	0	4	38	1330	38	1330	124	94	174	216	916	82	645	59	49.44	8.67	5.9	1.3
906	0	0	0	1	0	0	0	0	0	0	0	0	1	2	73	1	0	0	0	0	0	0	0	0	0	0	0	1	6					33	11	15	201	251	95	171	40			4.3	1.8
907	0	1	0	0	0	0	0	0	0	0	0	0	3	1	87	2	0	0	0	0	1	0	1	0	1	1	0	0	4	94	3290	94	3290	17	6	25	123	275	24	2415	72			4.2	0.9
912	0	0	0	0	0	0	0	0	0	1	0	0	3	1	72	1	0	0	0	0	1	0	0	0	0	0	0	0	5				0
914	0	0	0	1	0	0	0	0	0	0	0	0	1	2	82	2	0	0	0	0	0	0	0	0	1	0	0	0	1	420		420	#NULL!	39	14	45	222	285	115	775	41			5.6	2
916	0	0	1	1	0	0	0	0	0	0	0	0	3	1	95	2	0	1	0	0	0	0	0	0	1	0	1	0	2	470		56	1960	78	24	39	372	304	148	239	112	89.57	11.52	13.7	3
918	1	0	0	0	0	0	0	0	0	0	0	0	1	2	87	1	0	0	0	0	0	0	0	0	0	1	0	0	6					45	9	23	284	157	121	487	26			5.6	2.2
1001	0	0	0	1	0	0	0	0	0	0	0	0	1	2	73	2	0	1	0	0	0	0	0	0	1	1	1	0	4	304	9415	304	9415	39	21	136	232	430	77	1982	54	235.67	7.62	9.1	2.1
1003	0	0	1	0	0	0	0	0	0	0	0	0	3	1	69	1	0	0	0	0	0	0	0	0	0	0	0	0	4	72	1645	72	1645						49	780	62	153.07	6.76	11.7	2.2
1004	0	0	0	0	0	0	0	0	0	1	0	0	3	1	94	2	0	0	0	0	0	0	0	0	1	0	0	1	4	130	2264.5	130	2264.5	302	54	31	689	251	24	7814	266	162.56	5.65	7.2	1.4
1005	0	1	0	0	0	0	0	0	0	0	0	0	1	2	85	2	0	0	0	0	1	0	0	0	1	1	1	0	2					51	8	55	236	266	69	516	49			3.1	1.6
1006	0	0	0	1	0	0	0	0	0	0	0	0	1	2	83	2	0	0	0	0	0	0	0	0	1	1	0	1	4	81	1365	115	2555	24	7	28	272	370	89	132	39	16	10.7	6.2	1
1008	0	0	0	0	0	0	0	0	0	1	0	0	2	1	82	2	0	0	0	0	1	0	0	0	1	1	1	0	4	14	245	14	245	5825	1735	47	8643	310	31	18010	153			9.2	2.3
1009	1	0	0	0	1	0	0	0	0	0	0	0	3	1	82	1	0	0	0	1	0	0	1	0	0	0	0	0	4	62	875	62	875	205	30	29	479	152	24	1557	124			16.8	1.1
1010	0	0	1	0	0	0	0	0	0	0	0	0	1	2	95	2	0	0	0	0	0	0	0	0	1	0	1	0	4	150	2625	150	2625	30	9	12	181	121	145	335	49	51.95	3.79	9.2	2.7
1011	0	0	0	0	0	0	0	0	0	1	0	0	1	2	70	1	0	0	0	0	0	1	0	1	0	0	0	0	4	3	52.5	3	52.5	63	5	33	264	302	91	844	24			1.6	1.4
1013	0	0	1	0	0	0	0	0	0	0	0	0	3	1	86	1	0	0	0	0	0	0	0	0	0	1	0	1	4	32	402.5	32	402.5	9	6	27	151	249	106	489	58	191.98	12.68	10.5	1.4
1014	1	0	0	0	0	0	0	0	0	0	0	0	3	1	80	1	0	0	0	0	1	1	0	0	0	0	1	1	4	313	6343.75	698	19783.8	115	30	194	893	945	45	5930	64			6.3	1.8
1016	0	0	0	1	0	0	0	0	0	0	0	0	2	1	82	2	0	0	0	0	0	0	1	0	0	0	0	1	4	9	157.5	9	157.5
1101	0	0	0	0	0	0	0	0	0	0	1	0	1	2	94	1	0	0	0	0	0	0	0	0	0	0	0	0	6					173	44	20	391	326	84	298	112			10.4	3.8
1103	0	0	0	0	0	0	0	0	0	0	1	0	2	1	77	1	0	0	0	0	0	0	0	1	0	0	0	0	5		0	0	0	34	10	24	342	177	92	723	61			3.9	2.5
1110	1	0	0	0	0	0	0	0	0	0	0	0	2	1	90	2	0	0	0	0	0	1	0	0	0	0	0	0	4	19	332.5	19	332.5	27	6	6	233	286	105	151	26			1.5	1.3
1112	1	0	0	0	0	0	0	0	0	0	0	0	1	2	98	2	0	0	0	0	0	0	0	0	1	1	0	0	4	118	2065	118	2065	314	133	30	530	277	225	476	28	45.07	6.25	10	2.1
1114	0	0	1	0	0	0	0	0	0	0	0	0	3	1	86	1	0	0	0	0	0	0	0	0	0	0	0	1	4	60	1050	60	1050
1115	0	0	0	0	0	1	0	0	0	0	0	0	1	2	87	2	0	0	0	0	0	0	0	0	0	1	0	1	3	45	787.5	45	787.5	513	231	53	843	331	92	1392	68	139.93	5.74	11.2	2.1
1116	0	0	0	0	0	1	0	0	0	0	0	0	1	2	87	2	0	0	0	0	0	0	0	0	0	0	1	0	4	69	498.75	69	498.75	86	13	37	220	374	126	125	48			8.3	2.1
1117	0	0	0	0	0	0	0	0	1	0	0	0	1	2	96	2	0	0	0	0	0	0	0	0	0	0	0	1	4	10	70	10	70	46	28	17	275	205	143	123	24			9.4	2.2
1119	0	0	1	0	0	0	0	0	0	0	0	0	1	2	84	1	0	0	0	0	0	0	1	0	1	0	0	0	6
1120	0	0	0	0	0	0	0	0	0	0	1	0	1	2	62	1	0	0	0	0	1	1	0	0	0	0	1	0	6					44	8	26	455	269	94	766	39			3.3	1.4
1122	1	0	0	0	0	0	0	0	0	0	0	0	1	2	81	1	0	0	0	0	1	0	1	0	0	0	0	0	4	23	402.5	23	402.5	45	18	76	332	1250	24	1681	25			1	0.8
1124	0	0	0	1	0	0	0	0	0	0	0	0	1	2	89	2	0	0	0	0	0	0	0	1	1	0	0	0	6					84	46	19	507	256	162	341	60			15	3.1
1125	1	0	0	0	0	0	0	0	0	0	0	0	2	1	95	1	0	0	0	0	0	0	0	0	0	0	0	0	4	258	4226.25	258	4226.25	30	2	16	129	216	72	301	37	125.25	6.62	1.7	1.1
1130	1	0	0	0	0	0	0	0	0	0	0	0	1	2	98	2	0	0	0	0	0	0	0	1	0	0	0	1	4	356	5810	451	7472.5
1132	0	0	0	1	0	0	0	0	0	0	0	0	3	1	102	2	0	0	0	0	0	0	0	1	0	0	1	1	4	357	2677.5	983	18987.5	10	5	37	107	80	73	540	103	86.68	5.57	13	2.3
1133	0	0	0	0	0	0	0	0	1	0	0	0	1	2	83	2	0	0	0	0	0	0	1	0	0	0	1	1	4	218	1986.25	218	1986.25	34	8	53	305	160	184	31	7	7.8	10.04	8.6	1.8
1134	0	0	0	0	1	0	0	0	0	0	0	0	1	2	73	2	0	0	0	0	0	0	0	1	0	0	0	0	3		0	37	1295	123	19	15	544	236	116	507	18			7.9	1.9
1135	1	1	0	1	0	0	0	0	0	0	0	0	2	1	95	2	0	0	0	0	0	0	1	0	0	0	0	0	4	97	0	97	0	168	65	130	435	1402	43	2626	26			1.5	1.2
1136	0	0	0	1	0	0	0	0	0	0	0	0	3	1	97	1	0	0	0	0	0	0	0	0	0	1	0	1	4	365	5985	365	5985	68	12	58	321	427	25	1840	129	35.21	6.42	7.6	2
1137	1	0	0	0	0	0	0	0	0	0	0	0	2	1	76	1	0	0	0	0	0	0	0	0	0	1	0	0	4	51	1338.75	51	1338.75	555	46	21	1106	146	136	1018	45	231.49	6.32	9.6	2.7
1140	0	0	1	0	0	0	0	0	0	0	0	0	2	1	82	1	0	0	0	0	0	0	0	1	0	0	0	0	4	38	315	38	315	239	144	51	340	512	65	2927	57	50.14	7.11	4	1.6
1141	1	0	0	0	0	0	0	0	0	0	0	0	1	2	93	2	0	0	0	0	1	0	0	0	0	1	1	1	2					81	34	25	380	194	139	228	43			15.7	2.5
1142	0	0	0	0	0	0	0	0	0	1	0	0	1	2	75	1	0	0	0	0	0	0	1	0	0	1	0	0	2					234	12	41	449	444	120	437	49			15.6	1.8
1202	1	0	0	0	0	0	0	0	0	0	0	0	2	1	92	1	0	0	0	0	0	0	0	0	0	0	0	1	4	173	2633.75	173	2633.75	48	12	16	217	391	65	442	49	132.19	7.73	2.9	0.9
1204	0	0	0	0	0	0	0	0	0	1	0	0	3	1	76	1	0	0	0	0	0	0	0	0	0	0	0	1	4	92	1365	92	1365	46	10	30	45	365	36	840	59	122.38	6.06	5	0.7
1205	0	0	1	0	0	0	0	0	0	0	0	0	3	1	52	1	0	0	0	0	1	1	0	0	1	0	1	0	4	61	245	61	245	86	106	152	198	772	63	846	42			4.5	1.5
1206	0	0	0	1	0	0	0	0	0	0	0	0	1	2	74	2	0	0	0	1	0	1	0	1	0	0	0	0	5					290	126	78	743	604	175	183	95			14.3	2.7
1208	0	0	1	0	0	0	0	0	0	0	0	0	3	1	85	1	0	0	0	0	1	1	0	0	0	0	0	1	4	367	0	926	9765	50	19	35	261	251	24	1347	88			7.7	1.7
1209	1	0	0	0	0	0	0	0	0	0	0	0	1	2	85	1	0	0	0	0	0	0	0	1	1	0	0	0	5	7		7		291	9	45	69	1153	24	1429	70			2	1.4
1210	0	0	0	0	0	0	0	0	0	1	0	0	1	2	89	2	0	0	0	0	0	0	1	0	0	0	1	0	6	90		90		661	378	153	1109	1604	117	1356	46			9.4	1.8
1214	1	0	0	0	0	0	0	0	0	0	0	0	3	1	78	1	0	0	0	0	0	0	0	0	0	0	1	1	4	347	0	974	13956.2	21	5	18	105	384	24	1117	91	37.17	7.44	5.6	1
1216	0	0	1	0	0	0	0	0	0	0	0	0	2	1	96	2	0	0	0	0	0	0	0	0	0	1	0	0	4	367	700	743	5040	80	39	57	431	458	181	711	41	184.49	8.13	10.9	2.2
1217	0	0	0	0	0	0	0	0	0	1	0	0	3	1	83	1	0	0	0	0	1	0	0	0	1	1	0	0	4	118	1085	118	1085	45	34	74	189	986	116	1567	25	223.61	7.15	10.4	1.2
1221	0	0	0	0	0	0	0	0	0	1	0	0	3	1	94	2	0	0	0	0	0	0	0	0	0	1	0	1	4	350	3395	1007	13982.5	59	36	125	327	223	28	1506	135	44.87	10.29	36.4	2.3
1222	0	0	1	0	0	0	0	0	0	0	0	0	3	1	73	1	0	0	0	0	0	0	0	0	0	0	0	1	4	36	315	36	315	268	215	427	150	1970	73	3455	43	234.22	7.06	3.6	1.3
1223	0	0	0	0	0	0	0	0	0	1	0	0	2	1	65	1	0	0	0	0	0	0	1	0	0	0	0	1	4	50	0	50	0	151	92	262	449	1057	62	1921	94	33.86	5.19	4.6	1.9
1224	0	0	0	0	0	0	0	0	0	0	1	0	2	1	76	1	0	0	0	0	0	0	0	0	0	0	0	1	6	900		900		133	61	81	545	385	276	735	68			22.8	3.7
1225	0	0	0	1	0	0	0	0	0	0	0	0	1	2	40	1	0	0	0	0	0	0	1	0	0	0	0	0	5					16676	10719	151	16740	358	24	43680	553			14.9	2.9
1229	0	0	0	0	1	0	0	0	0	0	0	0	1	2	88	2	0	0	0	0	1	0	1	0	0	0	0	0	5					221	98	48	767	659	89	429	43			5.7	2.1
1230	0	0	0	0	0	0	0	0	0	1	0	0	1	2	85	2	0	0	0	0	1	0	0	0	0	0	0	0	4	36	315	36	315	63	17	42	268	1583	127	501	15	54.73	7.52	1.5	1.2
1231	1	0	0	0	0	0	0	0	0	0	0	0	3	1	59	1	0	0	0	0	0	0	0	0	0	0	0	1	4	314	3115	314	3115	39	18	25	286	646	49	747	66	260.03	5.44	2.7	1.5
1232	0	0	0	0	0	0	0	0	0	1	0	0	1	2	71	1	0	0	0	0	0	0	0	0	0	0	0	1	4	366	0	870	5221.25	84	36	60	559	970	24	1726	68	187.72	12.5	10.5	1.2
1233	0	0	1	0	0	0	0	0	0	0	0	0	3	1	75	1	0	0	0	0	1	0	0	1	0	1	0	0	4	157	1575	157	1575	33	19	66	166	506	24	1304	46			3	1.6
1236	1	0	0	0	0	0	0	0	0	0	0	0	1	2	82	2	0	0	0	0	1	0	0	0	0	0	1	1	4	41	385	41	385	371	236	113	934	284	98	1711	84			10	2.4
1301	0	0	1	0	0	0	0	0	0	0	0	0	3	1	90	2	0	0	0	0	1	0	1	0	0	0	0	1	4	133	1330	133	1330	39	12	26	298	467	25	1331	79			2.7	1.1
1302	0	0	0	0	0	0	0	0	0	0	1	0	1	2	85	1	0	0	0	0	1	0	0	0	0	0	0	1	4	3	70	3	70	13	10	13	216	179	174	24	24			4	1.8
1304	1	0	0	0	0	0	0	0	0	0	0	0	3	1	98	1	0	0	0	0	0	0	0	0	1	0	0	0	4	367	3640	452	4410	24	8	11	115	209	73	310	50	176.63	5.83	5.9	1.3
1306	0	0	0	0	0	0	0	1	0	0	0	0	2	1	76	1	0	0	0	0	1	0	1	0	0	0	0	0	4	32	175	32	175	594	112	34	908	1047	32	1042	35			1.7	0.9
1308	1	0	0	0	0	0	0	0	0	0	0	0	3	1	72	1	0	0	0	0	1	0	1	0	0	0	0	1	5		0		0	323	63	8	1871	187	73	4333	57			4.4	1.9
1310	0	0	0	1	0	0	0	0	0	0	0	0	2	1	78	2	0	0	0	0	1	0	0	0	0	0	0	0	4	366	3640	417	4165	76	17	11	488	551	48	1435	83			3.9	1.3
1311	1	0	0	0	0	0	0	0	0	0	0	0	3	1	97	2	0	0	0	0	0	0	0	0	0	0	0	1	4	361	3640	1055	12652.5	64	32	97	349	688	90	1625	98	192.82	6.88	7.8	1.7
1312	0	0	0	0	0	0	1	0	0	0	0	0	2	1	87	2	0	0	0	0	1	0	0	0	1	0	1	0	4	27	140	27	140	74	16	9	308	319	41	708	92			9.2	1.8
1316	0	0	0	0	0	0	0	0	0	1	0	0	2	1	76	1	0	0	0	0	0	1	0	0	0	1	0	1	4	362	3640	430	4305	33	35	93	147	1269	77	452	62			2.9	1.4
1317	0	0	1	0	0	0	0	0	0	0	0	0	1	2	81	1	0	0	0	0	0	0	1	0	1	1	0	1	4	13	140	13	140	240	105	22	614	294	65	815	55			2.9	1.8
1319	0	0	0	0	0	0	0	0	1	0	0	0	1	2	82	2	0	0	0	0	1	0	1	0	0	0	0	1	4	32	105	32	105	446	157	60	1773	636	46	877	27			1.3	1.1
1320	1	0	0	0	0	0	0	0	0	0	0	0	1	2	92	2	0	1	0	0	1	0	0	0	0	0	0	1	4	104	0	104	0	237	57	39	677	374	114	82	10			1.2	0.9
1321	0	0	0	0	0	0	0	0	1	0	0	0	1	2	71	1	0	0	0	0	1	1	0	0	0	0	1	0	5					129	59	48	473	412	132	994	35			16.6	2.9
1326	1	0	0	0	0	0	0	0	0	0	0	0	2	1	85	1	0	0	0	0	0	0	0	0	0	0	0	1	4	110	875	110	875	146	53	20	416	442	43	1134	53	135.11	8.38	3.3	1.2
1328	1	0	0	0	0	0	0	0	0	0	0	0	3	1	80	1	0	1	0	0	0	0	0	0	0	1	0	1	4	268	105	268	105	73	37	260	346	704	100	2051	59	106.54	7.18	11.4	1.7
1401	1	0	0	0	0	0	0	0	0	0	0	0	3	1	79	2	0	0	0	0	1	0	0	0	0	0	0	1	4	366	0	554	0	133	63	50	614	295	273	1861	26				2
1402	0	0	0	0	0	0	0	0	1	0	0	0	3	1	88	2	0	0	0	0	1	0	0	0	0	0	0	1	4	228	2205	228	2205	104	47	12	483	316	44	987	71			2.3	2.1
1404	0	1	0	1	0	0	0	0	0	0	0	0	3	1	82	1	1	0	0	0	0	0	1	0	0	0	0	0	4	200	735	200	735	27	41	102	335	294	42	3192	113	23.1	10.11	11.7	2.1
1405	0	0	1	0	0	0	0	0	0	0	0	0	1	2	83	1	0	0	0	0	0	0	0	0	1	0	0	1	4	30		30		49	24	239	326	426	85	277	53			8.4	2.2
1408	0	0	0	0	0	0	0	0	0	1	0	0	2	1	103	1	0	0	0	0	0	0	1	0	0	0	0	1	4	191	1820	191	1820	151	8	30	60	610	46	504	42	46.78	7.88	3.4	0.9
1409	0	0	0	0	0	0	0	0	1	0	0	0	3	1	81	2	0	0	0	0	0	0	0	0	0	0	0	1	4	291	2870	291	2870	185	114	25	522	288	68	1082	59	46.84	5.32	2.2	1.4
1411	0	0	1	1	0	0	0	0	0	0	0	0	1	2	90	2	0	0	0	0	0	0	0	1	1	1	0	1	4	301	2975	301	2975	31	7	11	210	202	109	189	17	37.79	7.16	4.4	1.4
1413	1	0	0	0	0	0	0	0	0	0	0	0	1	2	84	2	0	0	0	0	0	0	0	1	0	0	1	1	4	76	735	76	735	71	30	149	215	564	96	637	52			10.6	1.8
1414	1	0	0	0	0	0	0	0	0	0	0	0	3	1	79	1	0	0	0	0	0	1	0	0	0	0	0	1	2	0	0	0	0
1415	1	0	0	0	0	0	0	0	0	0	0	0	1	2	90	2	0	0	0	0	1	0	1	0	0	0	0	1	4	141	0	141	0	57	42	50	260	678	119	178	38			6.1	1.9
1420	1	0	0	0	0	0	0	0	0	0	0	0	1	2	84	2	0	0	0	0	1	1	0	0	0	0	0	1	4	366	3640	482	4795
9907	0	0	0	0	1	0	0	0	0	0	0	0	3	1	83	1	0	0	0	0	1	0	0	0	0	0	0	0	4	5	175	5	175
9909	0	0	1	0	0	0	0	0	0	0	0	0	1	2	86	1	0	0	0	0	0	0	0	0	0	1	0	0	4	3	105	3	105	23	17	9	199	101	31	668	48			4.9	1.7
9910	1	0	0	0	0	0	0	0	0	0	0	0	3	1	88	1	0	0	0	1	1	0	0	0	1	1	1	0	4	23	805	23	80	20	11	23	326	190	24	3202	114			8.4	1.5
9911	0	0	0	0	0	0	1	0	0	0	0	0	2	1	97	2	0	0	1	0	0	0	0	0	0	0	0	1	5		2380	3	2485	64	22	16	404	375	24	1198	76			5.4	1.2
9915	0	0	0	0	0	0	0	0	0	0	0	0	3	1	89	2	0	0	1	0	0	0	1	0	0	1	0	0	4	175	6125	175	6125	1785	2550	108	15430	2553	24	47200	440			10.2	1.6
9916	1	0	0	0	0	0	0	0	0	0	0	0	3	1	68	1	0	0	0	0	0	0	0	0	1	0	0	0	4	154	5390	154	5390	38	20	27	246	343	24	2228	73	116.9	13.13	6.5	1.3
9917	0	1	0	0	0	0	0	1	0	0	0	0	1	2	87	2	0	0	0	0	0	0	1	0	0	0	0	0	5			0	0	1097	304	116	1065	311	58	195	115			2.6	2.5
9920	0	1	0	0	0	0	0	0	0	0	0	0	1	2	83	2	0	0	0	0	1	0	1	0	0	0	0	1	4	47	1645	47	1645
9921	0	1	0	0	0	0	0	0	0	0	0	0	1	2	91	1	0	0	0	0	0	0	1	0	0	1	1	0	5			4	0	957	312	42	2261	461	66	8196	48			3.1	1.3
9922	1	0	0	0	0	0	0	0	0	0	0	0	3	1	61	1	1	0	1	0	0	0	0	0	0	0	0	0	4	343	12005	1215	42525	53	36	21	454	406	34	2502	71			3.9	1.6
9924	0	0	0	1	0	0	0	0	0	0	0	0	1	2	85	2	0	0	0	0	0	0	1	0	0	0	0	0	4	9	315	9	315	45	17	12	272	361	67	275	42			2.5	1.5
